# Supplementary material for: Real-time PCR data for reference candidate gene selection in tomato infected with Tomato curly stunt virus
Source: Data Brief. 2020 May 21;31:105750. doi: 10.1016/j.dib.2020.105750 (PMC7264493; doi:10.1016/j.dib.2020.105750)
Supplement: Supplementary Data S1 — Supplementary Raw Research Data. This is open data under the CC BY license http://creativecommons.org/licenses/by/4.0/ [file mmc1.xml]

<?xml version="1.0" encoding="utf-8" standalone="no"?>
<data>
  <datasets>
    <author>fallie@uj.ac.za;fallie@uj.ac.za;farhahna.allie@gmail.com</author>
    <type>1</type>
    <dataset>
      <name>qPCR data for reference gene selection in tomato leaf tissue infected with Tomato curly stunt virus</name>
      <caption />
      <description>qPCR data for Actin7 (ACT), ?-6 Tubulin (TUB), Ubiquitin 3 (UBI), Clathrin adaptor complexes medium subunit (CAC), Phytoene desaturase (PDS), Expressed protein (EXP), Glyceraldehyde-3-phosphate dehydrogenase(GAPDH), Adenine phosphoribosyl transferase-like protein (APT1), TAP42-interacting protein (TIP41) and Elongation factor 1-alpha (EF1?) , measure in tomato leaf tissue infected with Tomato curly stunt virus.</description>
      <filetype>
        <name />
      </filetype>
      <filesize />
      <source>0</source>
      <sourcename>Original Data</sourcename>
      <access>
        <type>1</type>
        <name>Data available in data repository</name>
        <reponame>Mendeley Data</reponame>
        <PersistentId>DOI: 10.17632/ccb5mkpkz5.1</PersistentId>
        <deeplinkurl>https://data.mendeley.com/datasets/ccb5mkpkz5/1</deeplinkurl>
      </access>
    </dataset>
  </datasets>
</data>
